# Supplementary material for: Paromomycin Reduces Vairimorpha (Nosema) ceranae Infection in Honey Bees but Perturbs Microbiome Levels and Midgut Cell Function
Source: Microorganisms. 2022 May 27;10(6):1107. doi: 10.3390/microorganisms10061107 (PMC9231153; doi:10.3390/microorganisms10061107)
Supplement: Supplementary file 1 [file microorganisms-10-01107-s001.zip]

Archive with 1 entries (1 files):
- microorganisms-1708119-supplementary.pdf
